# Supplementary material for: Neurovascular imaging with QUTE-CE MRI in APOE4 rats reveals early vascular abnormalities
Source: PLoS One. 2021 Aug 27;16(8):e0256749. doi: 10.1371/journal.pone.0256749 (PMC8396782; doi:10.1371/journal.pone.0256749)
Supplement: S2 Table — (XLSX) [file pone.0256749.s013.xlsx]

## Sheet: 8m Small Vessels
Measure		Region Name			Mean Difference (I-J)		Std. Error	Sig.b	95% Confidence Interval for Differenceb
						Significant			Lower Bound	Upper Bound	REGION SIZE	q value	Discovery?		FDR=0.05
	1	10th cerebellar lobule	APO	WT	0.01	1	0.00286937	0.00771802	0.00330099	0.0162829	0.002	0.0183149	Yes			# Regions	Percent of Brain
	2	1st cerebellar lobule	APO	WT	0.00186517	0	0.00343339	0.600156	-0.0059017	0.00963205	0.001	0.471579	No		Total	77	0.4829
	3	2nd cerebellar lobule	APO	WT	0.011	1	0.00254442	0.00193946	0.00523036	0.0167421	0.007	0.00767057	Yes		Hyper	75	0.4821
	4	3rd cerebellar lobule	APO	WT	0.008	1	0.0030061	0.023043	0.0014208	0.0150214	0.0089	0.0402067	Yes		Hypo	2	0.0008
	5	4th cerebellar lobule	APO	WT	0.008	1	0.00290813	0.0211655	0.00152563	0.0146829	0.0087	0.0380498	Yes
	6	5th cerebellar lobule	APO	WT	0.009	1	0.00313715	0.0159205	0.00219396	0.0163874	0.0144	0.0314829	Yes		p<0.05
	7	motor trigeminal nucleus	APO	WT	0.019	1	0.00335639	0.00029283	0.0115521	0.0267375	0.0016	0.00193024	Yes			# Regions	Percent of Brain
	8	root of trigeminal nerve	APO	WT	0.014	1	0.0019787	6.62101e-05	0.00929289	0.0182452	0.0084	0.00110501	Yes		Total	83	0.5206
	9	6th cerebellar lobule	APO	WT	0.007	1	0.0030368	0.0382907	0.000494743	0.0142342	0.0099	0.0570919	No		Hyper	81	0.5198
	10	7th cerebellar lobule	APO	WT	0.011	1	0.00312057	0.00817956	0.00347562	0.0175941	0.0018	0.0190295	Yes		Hypo	2	0.0008
	11	facial nucleus	APO	WT	0.015	1	0.00392042	0.00482996	0.00568402	0.0234212	0.0027	0.0130244	Yes
	12	8th cerebellar lobule	APO	WT	0.011	1	0.00354164	0.014524	0.00267728	0.0187008	0.0031	0.0298058	Yes
	13	9th cerebellar lobule	APO	WT	0.014	1	0.00223796	0.000165115	0.00874094	0.0188662	0.0034	0.00131528	Yes
	14	anterior thalamic nuclei	APO	WT	0.00544197	0	0.00441471	0.248919	-0.00454479	0.0154287	0.003	0.234399	No
	15	anterior amygdaloid nucleus	APO	WT	0.00246879	0	0.00504915	0.63657	-0.00895318	0.0138908	0.0011	0.490448	No
	16	accumbens core	APO	WT	0.00622672	0	0.00292259	0.0619663	-0.000384642	0.0128381	0.0047	0.0799164	No
	17	accumbens shell	APO	WT	0.00561551	0	0.00310782	0.104246	-0.00141486	0.0126459	0.0056	0.120085	No
	18	anterior hypothalamic area	APO	WT	0.00412871	0	0.00350193	0.268634	-0.0037932	0.0120506	0.0022	0.24708	No
	19	anterior lobe pituitary	APO	WT	0.0196954	0	0.0226378	0.406893	-0.0315148	0.0709056	0.004	0.347323	No
	20	anterior olfactory nucleus	APO	WT	0.0062253	0	0.00478392	0.225481	-0.00459667	0.0170473	0.0072	0.214026	No
	21	anterior pretectal nucleus	APO	WT	0.011	1	0.00257229	0.00220971	0.00505941	0.0166972	0.0021	0.0081932	Yes
	22	arcuate nucleus	APO	WT	-0.056	1	0.0180015	0.0128868	-0.0963836	-0.0149393	0.0004	0.0278003	Yes
	23	auditory ctx	APO	WT	0.00127131	0	0.00494574	0.802919	-0.00991673	0.0124594	0.0164	0.590478	No
	24	basal amygdaloid nucleus	APO	WT	-5.48319e-05	0	0.00368501	0.988453	-0.00839091	0.00828125	0.0062	0.674023	No
	25	CA1 dorsal	APO	WT	0.00622257	0	0.00326856	0.0893481	-0.00117142	0.0136166	0.0112	0.106012	No
	26	CA1 hippocampus ventral	APO	WT	0.008	1	0.00183728	0.0012565	0.00432979	0.0126422	0.0049	0.00573401	Yes
	27	CA2	APO	WT	0.00522421	0	0.00249068	0.0653831	-0.000410111	0.0108585	0.0014	0.0834161	No
	28	CA3 dorsal	APO	WT	0.008	1	0.00282866	0.0162497	0.00194259	0.0147403	0.0073	0.031607	Yes
	29	CA3 hippocampus ventral	APO	WT	0.00167455	0	0.00291161	0.579296	-0.00491196	0.00826107	0.0035	0.458223	No
	30	central amygdaloid nucleus	APO	WT	0.01	1	0.00367784	0.0204175	0.00201042	0.0186501	0.0027	0.0372697	Yes
	31	anterior cingulate area	APO	WT	0.008	1	0.00321632	0.0322188	0.000862477	0.0154141	0.0148	0.0496462	Yes
	32	central gray	APO	WT	0.014	1	0.00349055	0.0030623	0.00610213	0.0218945	0.002	0.010876	Yes
	33	claustrum	APO	WT	0.00746239	0	0.00341035	0.0564191	-0.000252353	0.0151771	0.0041	0.0735619	No
	34	central medial thalamic nucleus	APO	WT	0.009	1	0.00372523	0.0389755	0.000566636	0.0174207	0.0009	0.0570919	No
	35	cortical amygdaloid nucleus	APO	WT	0.000486562	0	0.00293549	0.872016	-0.00615399	0.00712711	0.0043	0.630883	No
	36	copula of the pyramis	APO	WT	0.018	1	0.00498993	0.00583529	0.00662776	0.0292038	0.0032	0.0153857	Yes
	37	crus 1 of ansiform lobule	APO	WT	0.007	1	0.00263742	0.0288556	0.000884481	0.012817	0.0165	0.0456495	Yes
	38	crus 2 of ansiform lobule	APO	WT	0.008	1	0.00281691	0.0258153	0.00113597	0.0138805	0.0072	0.0431406	Yes
	39	diagonal band of Broca	APO	WT	0.018	1	0.00505217	0.00613262	0.0065499	0.0294075	0.0015	0.0158182	Yes
	40	dentate gyrus dorsal	APO	WT	0.009	1	0.00242064	0.00401835	0.00379887	0.0147506	0.0082	0.0118721	Yes
	41	dentate gyrus ventral	APO	WT	0.00640708	0	0.00368242	0.115867	-0.00192312	0.0147373	0.0046	0.127293	No
	42	dorsal lateral striatum	APO	WT	0.00519718	0	0.00375566	0.199764	-0.00329871	0.0136931	0.015	0.199177	No
	43	dorsal medial nucleus	APO	WT	0.00402831	0	0.00683886	0.570326	-0.0114423	0.0194989	0.0005	0.458223	No
	44	dorsal medial striatum	APO	WT	0.00762482	0	0.00345171	0.054534	-0.000183479	0.0154331	0.0107	0.0727018	No
	45	dorsomedial tegmental area	APO	WT	0.021	1	0.0022375	6.60607e-06	0.0157156	0.0258388	0.0015	0.000195953	Yes
	46	DPGi	APO	WT	0.016	1	0.00492487	0.0108128	0.00462399	0.0269056	0.0013	0.0237582	Yes
	47	dorsal raphe	APO	WT	0.025	1	0.00403461	0.000166281	0.0157347	0.0339885	0.0006	0.00131528	Yes
	48	subiculum dorsal	APO	WT	0.016	1	0.00172611	5.58584e-06	0.0124534	0.0202629	0.0052	0.000195953	Yes
	49	extended amydala	APO	WT	0.00127345	0	0.00305233	0.686304	-0.00563139	0.00817829	0.0013	0.525354	No
	50	ectorhinal ctx	APO	WT	0.0311726	0	0.0176238	0.11072	-0.0086952	0.0710405	0.0021	0.126316	No
	51	endopiriform nucleus	APO	WT	0.00765398	0	0.00348727	0.0558086	-0.000234769	0.0155427	0.006	0.0735619	No
	52	entorhinal ctx	APO	WT	0.015	1	0.00344631	0.00173735	0.00734438	0.0229366	0.0227	0.00710815	Yes
	53	external plexiform layer	APO	WT	0.00848861	0	0.00743341	0.282944	-0.00832693	0.0253041	0.0135	0.254328	No
	54	flocculus cerebellum	APO	WT	0.00872644	0	0.00471232	0.0970673	-0.00193358	0.0193865	0.0042	0.11403	No
	55	frontal association ctx	APO	WT	0.013	1	0.00343371	0.00430212	0.00523604	0.0207712	0.0054	0.0119436	Yes
	56	gigantocellular reticular nucleus	APO	WT	0.013	1	0.00227077	0.000222706	0.00831239	0.0185861	0.0107	0.0016515	Yes
	57	glomerular layer	APO	WT	0.00416574	0	0.00848691	0.635284	-0.015033	0.0233645	0.0171	0.490448	No
	58	globus pallidus	APO	WT	0.00452938	0	0.00336447	0.21115	-0.00308158	0.0121403	0.0032	0.205352	No
	59	granular cell layer	APO	WT	0.0120883	0	0.00721716	0.128269	-0.00423808	0.0284146	0.019	0.138356	No
	60	habenula nucleus	APO	WT	0.027	1	0.00687291	0.00347277	0.0114437	0.0425389	0.0016	0.010876	Yes
	61	intercalated amygdaloid nucleus	APO	WT	0.017	1	0.00480024	0.00717189	0.00574523	0.027463	0.0004	0.0173662	Yes
	62	inferior colliculus	APO	WT	0.019	1	0.00179717	1.98513e-06	0.0152176	0.0233485	0.0118	0.000195953	Yes
	63	infralimbic ctx	APO	WT	0.011	1	0.00282271	0.00383683	0.00451517	0.017286	0.0036	0.0116728	Yes
	64	insular ctx	APO	WT	0.00455215	0	0.00259074	0.112779	-0.00130851	0.0104128	0.0301	0.127293	No
	65	interposed nucleus	APO	WT	0.00414542	0	0.00661324	0.546336	-0.0108148	0.0191056	0.0011	0.448287	No
	66	inferior olivary complex	APO	WT	0.00265132	0	0.0104092	0.804673	-0.020896	0.0261987	0.0015	0.590478	No
	67	interpeduncular nucleus	APO	WT	0.0193754	0	0.0120928	0.14357	-0.00798042	0.0467312	0.001	0.152094	No
	68	lateral amygdaloid nucleus	APO	WT	-0.00526766	0	0.00602817	0.404918	-0.0189043	0.00836901	0.0015	0.347323	No
	69	Lat	APO	WT	0.00334311	0	0.00580494	0.578792	-0.00978857	0.0164748	0.0006	0.458223	No
	70	locus ceruleus	APO	WT	0.00717499	0	0.00651893	0.299618	-0.00757184	0.0219218	0.0004	0.265296	No
	71	lateral dorsal thalamic nucleus	APO	WT	0.00856362	0	0.00721803	0.26583	-0.0077647	0.0248919	0.0007	0.246412	No
	72	lateral geniculate	APO	WT	0.00127424	0	0.00504353	0.806216	-0.010135	0.0126835	0.0023	0.590478	No
	73	lateral hypothalamus	APO	WT	-0.00411968	0	0.00482646	0.415487	-0.0150379	0.00679853	0.0091	0.352126	No
	74	lemniscal nucleus	APO	WT	0.01	1	0.00363978	0.0265283	0.0014073	0.0178748	0.0026	0.0437164	Yes
	75	lateral orbital ctx	APO	WT	0.009	1	0.00331086	0.0275974	0.00120033	0.0161797	0.0081	0.0445279	Yes
	76	lateral posterior thalamic nucleus	APO	WT	0.017	1	0.00705509	0.0360016	0.00141451	0.033334	0.0037	0.054764	No
	77	lateral preoptic area	APO	WT	0.00874207	0	0.00390078	0.0517497	-8.21161e-05	0.0175662	0.0015	0.071247	No
	78	lateral septal nucleus	APO	WT	0.012	1	0.00313605	0.00432847	0.00476969	0.0189582	0.0095	0.0119436	Yes
	79	primary motor ctx	APO	WT	0.00732488	0	0.00328719	0.0528422	-0.000111257	0.014761	0.0235	0.071247	No
	80	secondary motor ctx	APO	WT	0.008	1	0.00298097	0.0238294	0.0013478	0.0148347	0.0147	0.0405737	Yes
	81	magnocellular preoptic nucleus	APO	WT	0.00650247	0	0.0049793	0.223977	-0.00476149	0.0177664	0.0011	0.214026	No
	82	medial dorsal thalamic nucleus	APO	WT	0.011	1	0.00376891	0.0196041	0.00215404	0.0192058	0.0017	0.036818	Yes
	83	medial amygdaloid nucleus	APO	WT	0.025	1	0.00656548	0.00410244	0.0102149	0.0399192	0.0024	0.0118721	Yes
	84	medial cerebellar nucleus fastigia	APO	WT	0.00888022	0	0.00397733	0.0524643	-0.00011713	0.0178776	0.0008	0.071247	No
	85	medial geniculate	APO	WT	0.00173625	0	0.00686095	0.805905	-0.0137843	0.0172568	0.0021	0.590478	No
	86	medial mammillary nucleus	APO	WT	0.000481612	0	0.0185312	0.979833	-0.0414388	0.042402	0.0009	0.672007	No
	87	median raphe nucleus	APO	WT	0.023	1	0.00340375	9.02284e-05	0.0150488	0.0304484	0.0013	0.00117661	Yes
	88	medial orbital ctx	APO	WT	0.0106709	0	0.005541	0.0862505	-0.00186373	0.0232055	0.0018	0.10337	No
	89	medial preoptic area	APO	WT	0.012	1	0.00445502	0.0217092	0.00226801	0.0224239	0.002	0.0384446	Yes
	90	medial pretectal area	APO	WT	0.0176686	0	0.00890963	0.0786673	-0.00248639	0.0378236	0.0005	0.0972279	No
	91	medial septum	APO	WT	0.0086479	0	0.00444758	0.0837155	-0.00141323	0.018709	0.0008	0.101356	No
	92	neural lobe pituitary	APO	WT	-0.00689435	0	0.0329615	0.838978	-0.0814584	0.0676697	0.0006	0.610704	No
	93	olivary nucleus	APO	WT	0.00630787	0	0.00824959	0.464068	-0.012354	0.0249697	0.0007	0.387758	No
	94	paraventricular nuclus	APO	WT	0.00658405	0	0.00318414	0.0686123	-0.000618983	0.0137871	0.0005	0.0866048	No
	95	periaqueductal gray thalamus	APO	WT	0.013	1	0.00171472	3.07697e-05	0.0092822	0.0170401	0.0085	0.000608472	Yes
	96	parabrachial nucleus	APO	WT	0.017	1	0.00355362	0.00110681	0.00869344	0.0247711	0.0025	0.00547181	Yes
	97	PCRt	APO	WT	0.014	1	0.00299636	0.000947854	0.00766223	0.0212187	0.0098	0.00488969	Yes
	98	parafascicular thalamic nucleus	APO	WT	0.00712097	0	0.00314956	0.0500996	-3.83526e-06	0.0142458	0.0034	0.0699332	No
	99	paraflocculus cerebellum	APO	WT	0.00298936	0	0.00486114	0.553816	-0.00800731	0.013986	0.0157	0.45007	No
	100	posterior hypothalamic area	APO	WT	-0.00111474	0	0.0095063	0.909227	-0.0226195	0.02039	0.0016	0.638342	No
	101	pineal gland	APO	WT	0.465	1	0.0744295	0.000150651	0.296391	0.633133	0.0003	0.00131528	Yes
	102	caudal piriform ctx	APO	WT	0.000749087	0	0.00510363	0.886545	-0.0107961	0.0122943	0.0164	0.634288	No
	103	rostral piriform ctx	APO	WT	0.006	1	0.00265848	0.0428792	0.000249564	0.0122774	0.0165	0.0620442	No
	104	premammillary nucleus	APO	WT	-0.02667	0	0.0152601	0.114457	-0.0611907	0.00785065	0.0006	0.127293	No
	105	paramedian lobule	APO	WT	0.008	1	0.00284146	0.0198597	0.00160143	0.0144571	0.0063	0.036818	Yes
	106	pontine nuclei	APO	WT	0.016	1	0.00467773	0.00672195	0.00579099	0.0269545	0.0056	0.0166158	Yes
	107	pontine reticular nucleus caudal	APO	WT	0.016	1	0.00295481	0.000409313	0.00939915	0.0227676	0.0084	0.00242825	Yes
	108	pontine reticular nucleus oral	APO	WT	0.016	1	0.00316266	0.000570256	0.00926553	0.0235744	0.0042	0.0030984	Yes
	109	posterior thalamic nucleus	APO	WT	0.00480459	0	0.00306847	0.151838	-0.00213678	0.011746	0.0058	0.158757	No
	110	periolivary nucleus	APO	WT	0.0111931	0	0.00663653	0.125957	-0.00381973	0.026206	0.0022	0.137109	No
	111	prerubral field	APO	WT	0.00345718	0	0.00591576	0.573306	-0.00992521	0.0168396	0.0009	0.458223	No
	112	principal sensory nucleus trigemin	APO	WT	0.013	1	0.00338071	0.00322458	0.00579446	0.0210898	0.0065	0.010876	Yes
	113	precuniform nucleus	APO	WT	0.013	1	0.00221186	0.000264843	0.0077891	0.0177963	0.0009	0.00184845	Yes
	114	perirhinal ctx	APO	WT	-0.00143394	0	0.0108907	0.898144	-0.0260704	0.0232025	0.0076	0.638113	No
	115	prelimbic ctx	APO	WT	0.012	1	0.00265868	0.0015168	0.00591545	0.0179441	0.0064	0.00642744	Yes
	116	parietal ctx	APO	WT	0.008	1	0.00323384	0.0277713	0.00116002	0.0157909	0.0062	0.0445279	Yes
	117	pedunculopontine tegmental area	APO	WT	0.018	1	0.00280785	0.000147571	0.0112299	0.0239335	0.0015	0.00131528	Yes
	118	paraventricular nucleus	APO	WT	0.0127873	0	0.00642983	0.0779539	-0.00175799	0.0273326	0.0011	0.0972279	No
	119	retrochiasmatic nucleus	APO	WT	-0.052	1	0.014733	0.00665067	-0.0849957	-0.0183391	0.0004	0.0166158	Yes
	120	reuniens nucleus	APO	WT	0.0050062	0	0.00436567	0.281068	-0.00486962	0.014882	0.0016	0.254328	No
	121	raphe linear	APO	WT	0.024	1	0.00524824	0.00143567	0.0118779	0.0356226	0.001	0.00630899	Yes
	122	raphe magnus	APO	WT	0.017	1	0.00391088	0.00203198	0.00791501	0.0256091	0.0011	0.00777722	Yes
	123	raphe obscurus nucleus	APO	WT	0.017	1	0.00357554	0.00123625	0.00846718	0.024644	0.0005	0.00573401	Yes
	124	red nucleus	APO	WT	0.015	1	0.00278326	0.000365535	0.00909644	0.0216888	0.0008	0.00228267	Yes
	125	retrosplenial caudal ctx	APO	WT	0.016	1	0.00487515	0.0098283	0.00486787	0.0269246	0.0158	0.0224255	Yes
	126	retrosplenial rostral ctx	APO	WT	0.00907112	0	0.00593085	0.160499	-0.00434539	0.0224876	0.0057	0.164166	No
	127	reticular nucleus	APO	WT	0.00423177	0	0.00372905	0.285773	-0.00420393	0.0126675	0.0045	0.25494	No
	128	reticular nucleus midbrain	APO	WT	0.016	1	0.00169982	4.66615e-06	0.0126181	0.0203087	0.0125	0.000195953	Yes
	129	reticulotegmental nucleus	APO	WT	0.02	1	0.00518063	0.00345968	0.00863887	0.0320777	0.0007	0.010876	Yes
	130	primary somatosensory ctx barrel f	APO	WT	0.00409747	0	0.00380856	0.309984	-0.00451808	0.012713	0.0188	0.272441	No
	131	primary somatosensory ctx forelimb	APO	WT	0.00588279	0	0.00320743	0.0998411	-0.00137292	0.0131385	0.0107	0.116139	No
	132	primary somatosensory ctx hindlimb	APO	WT	0.009	1	0.0030425	0.0197985	0.00172049	0.0154857	0.0063	0.036818	Yes
	133	primary somatosensory ctx jaw	APO	WT	0.00482767	0	0.00358354	0.210859	-0.00327886	0.0129342	0.0142	0.205352	No
	134	primary somatosensory ctx shoulder	APO	WT	0.00526438	0	0.00336855	0.152535	-0.00235581	0.0128846	0.0018	0.158757	No
	135	primary somatosensory ctx trunk	APO	WT	0.008	1	0.00281566	0.0148212	0.00209328	0.0148322	0.0027	0.0298058	Yes
	136	primary somatosensory ctx upper li	APO	WT	0.00321202	0	0.00396739	0.439046	-0.00576284	0.0121869	0.0134	0.369453	No
	137	secondary somaotsensory ctx	APO	WT	0.00112623	0	0.0039686	0.782995	-0.00785137	0.0101038	0.0106	0.590478	No
	138	suprachiasmatic nucleus	APO	WT	0.0150263	0	0.0093557	0.142711	-0.00613773	0.0361904	0.0002	0.152094	No
	139	substantia innominata	APO	WT	0.000357164	0	0.00567057	0.951155	-0.0124706	0.0131849	0.0004	0.656131	No
	140	simple lobule cerebellum	APO	WT	0.00418313	0	0.00365256	0.281641	-0.00407952	0.0124458	0.0111	0.254328	No
	141	substantia nigra compacta	APO	WT	0.00161464	0	0.0228847	0.945294	-0.0501542	0.0533835	0.0012	0.655902	No
	142	substantia nigra reticularis	APO	WT	0.0028804	0	0.0403863	0.944702	-0.0884797	0.0942405	0.003	0.655902	No
	143	supraoptic nucleus	APO	WT	0.00104824	0	0.00858254	0.905475	-0.0183668	0.0204633	0.0005	0.638342	No
	144	solitary tract nucleus	APO	WT	0.012	1	0.0022773	0.000574503	0.00665909	0.0169623	0.0025	0.0030984	Yes
	145	bed nucleus stria terminalis	APO	WT	0.011	1	0.00335723	0.0104058	0.00323246	0.0184216	0.0029	0.0232953	Yes
	146	subthalamic nucleus	APO	WT	-0.00547698	0	0.00877112	0.547844	-0.0253186	0.0143647	0.0006	0.448287	No
	147	superior colliculus	APO	WT	0.013	1	0.00195952	7.45057e-05	0.0089953	0.0178608	0.0116	0.00110501	Yes
	148	sub coeruleus nucleus	APO	WT	0.016	1	0.00237714	0.000108621	0.0101266	0.0208815	0.0029	0.00117661	Yes
	149	supramammillary nucleus	APO	WT	-0.0341817	0	0.0235818	0.181133	-0.0875274	0.019164	0.0007	0.183687	No
	150	temporal ctx	APO	WT	-0.014666	0	0.0156809	0.37406	-0.0501387	0.0208067	0.0044	0.32634	No
	151	triangular septal nucleus	APO	WT	0.009	1	0.00382016	0.0474083	0.000124339	0.017408	0.0008	0.067771	No
	152	tenia tecta ctx	APO	WT	0.0117094	0	0.00517656	0.0500128	-8.13014e-07	0.0234196	0.0034	0.0699332	No
	153	olfactory tubercles	APO	WT	0.00200186	0	0.00378833	0.609985	-0.00656795	0.0105717	0.0083	0.476149	No
	154	trapezoid body	APO	WT	0.016	1	0.00523449	0.0141334	0.00404508	0.0277276	0.0015	0.0298058	Yes
	155	Ventricle	APO	WT	0.00316896	0	0.00352992	0.392705	-0.00481627	0.0111542	0.0047	0.340105	No
	156	visual 1 ctx	APO	WT	0.015	1	0.00229685	0.000109083	0.00977612	0.0201678	0.0143	0.00117661	Yes
	157	visual 2 ctx	APO	WT	0.012	1	0.00294827	0.00348326	0.00490315	0.0182421	0.0155	0.010876	Yes
	158	ventral anterior thalamic nucleus	APO	WT	0.00602622	0	0.00307994	0.0820913	-0.000941088	0.0129935	0.0015	0.100414	No
	159	cochlear nucleus	APO	WT	0.018	1	0.00716327	0.0311309	0.00207085	0.0344797	0.0029	0.048601	Yes
	160	vestibular nucleus	APO	WT	0.019	1	0.00477735	0.00315438	0.00825787	0.0298721	0.0058	0.010876	Yes
	161	ventrolateral thalamic nucleus	APO	WT	0.00572636	0	0.00372672	0.158775	-0.00270407	0.0141568	0.0032	0.163815	No
	162	ventral lateral striatum	APO	WT	0.00476371	0	0.0034778	0.203966	-0.00310363	0.012631	0.0151	0.201672	No
	163	ventromedial thalamic nucleus	APO	WT	0.00189965	0	0.00479511	0.701212	-0.00894764	0.0127469	0.0022	0.533326	No
	164	ventral medial nucleus	APO	WT	-0.014465	0	0.00830313	0.115467	-0.033248	0.00431797	0.0011	0.127293	No
	165	ventral medial striatum	APO	WT	0.007	1	0.00305761	0.0388814	0.00046959	0.0143032	0.0059	0.0570919	No
	166	ventral orbital ctx	APO	WT	0.009	1	0.00307029	0.0148077	0.00228431	0.0161753	0.004	0.0298058	Yes
	167	ventral pallidum	APO	WT	0.00429208	0	0.00325245	0.219534	-0.00306547	0.0116496	0.0051	0.21177	No
	168	ventral posteriolateral thalamic n	APO	WT	0.00429889	0	0.00352501	0.253634	-0.00367524	0.012273	0.0029	0.236958	No
	169	ventral posteriolmedial thalamic n	APO	WT	0.00100205	0	0.0037434	0.794975	-0.0074661	0.0094702	0.0037	0.590478	No
	170	ventral subiculum	APO	WT	0.02	1	0.00246546	2.21045e-05	0.0141498	0.0253044	0.0078	0.000524539	Yes
	171	ventral tegmental area	APO	WT	-0.00449276	0	0.0308485	0.887416	-0.0742769	0.0652914	0.0011	0.634288	No
	172	White Matter	APO	WT	0.007	1	0.00261534	0.0239373	0.00117528	0.0130079	0.0624	0.0405737	Yes
	173	White Matter	APO	WT	0.00495157	0	0.00344699	0.184699	-0.00284607	0.0127492	0.0083	0.185716	No
	174	zona incerta	APO	WT	-0.00266481	0	0.00425076	0.546295	-0.0122807	0.00695107	0.0036	0.448287	No

## Sheet: Exploratory_8m MEAN
Measure		Region Name			Mean Difference (I-J)		Std. Error	Sig.b	95% Confidence Interval for Differenceb
						Significant			Lower Bound	Upper Bound	REGION SIZE
Mean	1	10th cerebellar lobule	APO	WT	0.0139798	0	0.00644669	0.0582529	-0.000603597	0.0285633	0.002
	2	1st cerebellar lobule	APO	WT	0.0026869	0	0.00575342	0.651592	-0.0103282	0.015702	0.001
	3	2nd cerebellar lobule	APO	WT	0.017	1	0.00375825	0.00174232	0.00800175	0.0250052	0.007
	4	3rd cerebellar lobule	APO	WT	0.012	1	0.00355564	0.00963914	0.00359357	0.0196804	0.0089
	5	4th cerebellar lobule	APO	WT	0.0144117	0	0.00783778	0.0991086	-0.00331859	0.032142	0.0087
	6	5th cerebellar lobule	APO	WT	0.0321709	0	0.0198992	0.1404	-0.0128443	0.0771861	0.0144				p<0.05
	7	motor trigeminal nucleus	APO	WT	0.019	1	0.00277483	8.66475e-05	0.0123669	0.024921	0.0016					# Regions	Percent of Brain
	8	root of trigeminal nerve	APO	WT	0.00634929	0	0.00383181	0.1319	-0.00231887	0.0150175	0.0084				Total	55	0.2118
	9	6th cerebellar lobule	APO	WT	0.00958809	0	0.00490652	0.0824154	-0.00151124	0.0206874	0.0099				Hyper	46	0.1883
	10	7th cerebellar lobule	APO	WT	0.007	1	0.00300328	0.0364961	0.000577169	0.0141649	0.0018				Hypo	9	0.0235
	11	facial nucleus	APO	WT	-0.000440807	0	0.00801641	0.957349	-0.0185752	0.0176936	0.0027
	12	8th cerebellar lobule	APO	WT	0.01	1	0.00321804	0.0115161	0.00289521	0.0174547	0.0031
	13	9th cerebellar lobule	APO	WT	0.012	1	0.00215625	0.000317364	0.00728485	0.0170404	0.0034
	14	anterior thalamic nuclei	APO	WT	0.00938857	0	0.00481856	0.083178	-0.00151178	0.0202889	0.003
	15	anterior amygdaloid nucleus	APO	WT	-0.00083015	0	0.00461044	0.861095	-0.0112597	0.00959938	0.0011
	16	accumbens core	APO	WT	0.00615752	0	0.0029456	0.0661385	-0.000505876	0.0128209	0.0047
	17	accumbens shell	APO	WT	0.00513995	0	0.00290109	0.110205	-0.00142277	0.0117027	0.0056
	18	anterior hypothalamic area	APO	WT	-0.00373997	0	0.00404789	0.379627	-0.0128969	0.005417	0.0022
	19	anterior lobe pituitary	APO	WT	0.0265978	0	0.0244308	0.304577	-0.0286684	0.0818641	0.004
	20	anterior olfactory nucleus	APO	WT	0.00251092	0	0.0071547	0.733703	-0.0136741	0.018696	0.0072
	21	anterior pretectal nucleus	APO	WT	0.015	1	0.00469708	0.00946347	0.00480127	0.0260523	0.0021
	22	arcuate nucleus	APO	WT	-0.081	1	0.0243158	0.00866439	-0.136213	-0.0262011	0.0004
	23	auditory ctx	APO	WT	-0.00829384	0	0.00613544	0.209434	-0.0221732	0.00558549	0.0164
	24	basal amygdaloid nucleus	APO	WT	-0.00147086	0	0.00400782	0.722101	-0.0105372	0.00759546	0.0062
	25	CA1 dorsal	APO	WT	-0.00175358	0	0.00617181	0.782742	-0.0157152	0.012208	0.0112
	26	CA1 hippocampus ventral	APO	WT	0.007	1	0.00185107	0.00499472	0.00264367	0.0110185	0.0049
	27	CA2	APO	WT	0.00182942	0	0.0023812	0.462003	-0.00355722	0.00721606	0.0014
	28	CA3 dorsal	APO	WT	-0.00233398	0	0.00786551	0.773403	-0.020127	0.0154591	0.0073
	29	CA3 hippocampus ventral	APO	WT	-0.00697	0	0.00684328	0.335029	-0.0224506	0.00851059	0.0035
	30	central amygdaloid nucleus	APO	WT	0.0116787	0	0.0063017	0.0968475	-0.00257676	0.0259341	0.0027
	31	anterior cingulate area	APO	WT	0.0027595	0	0.00894949	0.76484	-0.0174857	0.0230047	0.0148
	32	central gray	APO	WT	0.016	1	0.00357274	0.00138849	0.00816926	0.0243334	0.002
	33	claustrum	APO	WT	0.00632156	0	0.00322771	0.0818378	-0.000980028	0.0136232	0.0041
	34	central medial thalamic nucleus	APO	WT	0.00840955	0	0.00481816	0.114874	-0.00248988	0.019309	0.0009
	35	cortical amygdaloid nucleus	APO	WT	-0.00603658	0	0.00513323	0.269771	-0.0176487	0.00557558	0.0043
	36	copula of the pyramis	APO	WT	0.0112938	0	0.0172246	0.528434	-0.0276709	0.0502584	0.0032
	37	crus 1 of ansiform lobule	APO	WT	0.007	1	0.00274802	0.0305595	0.000825457	0.0132584	0.0165
	38	crus 2 of ansiform lobule	APO	WT	0.0083017	0	0.00419126	0.0789684	-0.00117959	0.017783	0.0072
	39	diagonal band of Broca	APO	WT	-0.0235185	0	0.012912	0.101869	-0.0527274	0.00569044	0.0015
	40	dentate gyrus dorsal	APO	WT	-0.0175014	0	0.0159722	0.301647	-0.053633	0.0186303	0.0082
	41	dentate gyrus ventral	APO	WT	-0.00168595	0	0.0100097	0.869968	-0.0243294	0.0209575	0.0046
	42	dorsal lateral striatum	APO	WT	0.00508386	0	0.00376593	0.209999	-0.00343528	0.013603	0.015
	43	dorsal medial nucleus	APO	WT	-0.00212211	0	0.00701991	0.769294	-0.0180022	0.013758	0.0005
	44	dorsal medial striatum	APO	WT	0.00722078	0	0.00374822	0.0861609	-0.00125829	0.0156999	0.0107
	45	dorsomedial tegmental area	APO	WT	0.022	1	0.0027649	2.37346e-05	0.015672	0.0281813	0.0015
	46	DPGi	APO	WT	0.017	1	0.00483883	0.00717385	0.00579058	0.027683	0.0013
	47	dorsal raphe	APO	WT	0.025	1	0.00423187	0.000199136	0.0158759	0.0350222	0.0006
	48	subiculum dorsal	APO	WT	0.017	1	0.00686752	0.0330253	0.00173809	0.0328089	0.0052
	49	extended amydala	APO	WT	0.00132731	0	0.00271689	0.636851	-0.00481873	0.00747334	0.0013
	50	ectorhinal ctx	APO	WT	0.0175182	0	0.0294577	0.566699	-0.0491197	0.084156	0.0021
	51	endopiriform nucleus	APO	WT	0.00500844	0	0.00334615	0.168672	-0.00256108	0.012578	0.006
	52	entorhinal ctx	APO	WT	0.0174241	0	0.0102154	0.122259	-0.00568477	0.0405329	0.0227
	53	external plexiform layer	APO	WT	0.010728	0	0.0138943	0.45984	-0.0207031	0.0421591	0.0135
	54	flocculus cerebellum	APO	WT	0.00766371	0	0.00412274	0.0959833	-0.00166258	0.01699	0.0042
	55	frontal association ctx	APO	WT	-0.00348785	0	0.00702026	0.63122	-0.0193688	0.0123931	0.0054
	56	gigantocellular reticular nucleus	APO	WT	0.01	1	0.0027401	0.00671493	0.00339404	0.0157911	0.0107
	57	glomerular layer	APO	WT	-0.00280179	0	0.0170386	0.87302	-0.0413458	0.0357423	0.0171
	58	globus pallidus	APO	WT	0.00361172	0	0.00402808	0.393266	-0.00550044	0.0127239	0.0032
	59	granular cell layer	APO	WT	0.0168145	0	0.0108856	0.156828	-0.00781046	0.0414396	0.019
	60	habenula nucleus	APO	WT	0.0540018	0	0.0246831	0.0564523	-0.00183537	0.109839	0.0016
	61	intercalated amygdaloid nucleus	APO	WT	0.041	1	0.0150762	0.0236813	0.00687389	0.0750832	0.0004
	62	inferior colliculus	APO	WT	0.0290252	0	0.0134423	0.0591405	-0.00138343	0.0594339	0.0118
	63	infralimbic ctx	APO	WT	0.00542833	0	0.00312486	0.116373	-0.0016406	0.0124972	0.0036
	64	insular ctx	APO	WT	-0.00299968	0	0.00690505	0.674214	-0.01862	0.0126206	0.0301
	65	interposed nucleus	APO	WT	-0.00474662	0	0.0111686	0.680818	-0.0300117	0.0205184	0.0011
	66	inferior olivary complex	APO	WT	-0.00790846	0	0.019418	0.693322	-0.051835	0.036018	0.0015
	67	interpeduncular nucleus	APO	WT	-0.0218315	0	0.0234991	0.377114	-0.0749901	0.0313271	0.001
	68	lateral amygdaloid nucleus	APO	WT	-0.00639054	0	0.00586821	0.304449	-0.0196653	0.00688427	0.0015
	69	Lat	APO	WT	0.00614311	0	0.00799883	0.462161	-0.0119515	0.0242377	0.0006
	70	locus ceruleus	APO	WT	0.00816987	0	0.00722301	0.287256	-0.00816971	0.0245094	0.0004
	71	lateral dorsal thalamic nucleus	APO	WT	0.00542828	0	0.00869187	0.547787	-0.0142341	0.0250906	0.0007
	72	lateral geniculate	APO	WT	-0.000433438	0	0.00796232	0.957777	-0.0184455	0.0175786	0.0023
	73	lateral hypothalamus	APO	WT	-0.052	1	0.0113307	0.00132608	-0.0775368	-0.0262732	0.0091
	74	lemniscal nucleus	APO	WT	0.00686359	0	0.00491581	0.196124	-0.00425673	0.0179839	0.0026
	75	lateral orbital ctx	APO	WT	0.0065695	0	0.0029367	0.0520951	-7.3784e-05	0.0132128	0.0081
	76	lateral posterior thalamic nucleus	APO	WT	0.031	1	0.0125503	0.0335451	0.00305688	0.0598385	0.0037
	77	lateral preoptic area	APO	WT	0.008	1	0.00247773	0.0132994	0.0020079	0.0132179	0.0015
	78	lateral septal nucleus	APO	WT	0.00811144	0	0.00470657	0.118904	-0.00253556	0.0187584	0.0095
	79	primary motor ctx	APO	WT	0.0103785	0	0.00486532	0.0617043	-0.000627643	0.0213846	0.0235
	80	secondary motor ctx	APO	WT	0.0123868	0	0.00787379	0.15013	-0.00542493	0.0301986	0.0147
	81	magnocellular preoptic nucleus	APO	WT	-0.008676	0	0.0116363	0.47493	-0.034999	0.017647	0.0011
	82	medial dorsal thalamic nucleus	APO	WT	0.018	1	0.0067472	0.0246066	0.00291841	0.0334449	0.0017
	83	medial amygdaloid nucleus	APO	WT	0.010852	0	0.0127549	0.416935	-0.0180016	0.0397056	0.0024
	84	medial cerebellar nucleus fastigia	APO	WT	-0.00417314	0	0.00633331	0.526445	-0.0185001	0.0101538	0.0008
	85	medial geniculate	APO	WT	-0.0221901	0	0.0136403	0.138223	-0.0530466	0.00866645	0.0021
	86	medial mammillary nucleus	APO	WT	-0.0121128	0	0.0260215	0.652638	-0.0709775	0.0467519	0.0009
	87	median raphe nucleus	APO	WT	0.023	1	0.00371516	0.00016387	0.0145339	0.0313424	0.0013
	88	medial orbital ctx	APO	WT	-0.00577767	0	0.00586024	0.349939	-0.0190345	0.00747912	0.0018
	89	medial preoptic area	APO	WT	0.011	1	0.00391885	0.0229952	0.00185717	0.0195873	0.002
	90	medial pretectal area	APO	WT	0.0263253	0	0.0284344	0.378693	-0.0379978	0.0906484	0.0005
	91	medial septum	APO	WT	0.01	1	0.00395004	0.0284922	0.0013552	0.0192264	0.0008
	92	neural lobe pituitary	APO	WT	0.00114904	0	0.0260429	0.965771	-0.057764	0.0600621	0.0006
	93	olivary nucleus	APO	WT	-0.013723	0	0.00711858	0.0859797	-0.0298263	0.00238038	0.0007
	94	paraventricular nuclus	APO	WT	0.00543408	0	0.00261412	0.0674021	-0.000479461	0.0113476	0.0005
	95	periaqueductal gray thalamus	APO	WT	0.013	1	0.00248724	0.000420098	0.00786221	0.0191153	0.0085
	96	parabrachial nucleus	APO	WT	0.019	1	0.00372664	0.000685697	0.0104078	0.0272683	0.0025
	97	PCRt	APO	WT	0.00382788	0	0.00332181	0.278867	-0.00368658	0.0113423	0.0098
	98	parafascicular thalamic nucleus	APO	WT	0.00855736	0	0.00396693	0.0593395	-0.000416447	0.0175312	0.0034
	99	paraflocculus cerebellum	APO	WT	-0.0115181	0	0.00776573	0.172173	-0.0290854	0.00604924	0.0157
	100	posterior hypothalamic area	APO	WT	-0.0205578	0	0.0123119	0.129309	-0.0484093	0.00729365	0.0016
	101	pineal gland	APO	WT	0.27	1	0.0682039	0.00329265	0.115958	0.424534	0.0003
	102	caudal piriform ctx	APO	WT	0.00267256	0	0.00600047	0.666558	-0.0109015	0.0162466	0.0164
	103	rostral piriform ctx	APO	WT	-0.00917824	0	0.00459407	0.0768193	-0.0195708	0.00121427	0.0165
	104	premammillary nucleus	APO	WT	-0.078	1	0.0284165	0.0233267	-0.141783	-0.0132183	0.0006
	105	paramedian lobule	APO	WT	-0.00473398	0	0.00767863	0.552829	-0.0221042	0.0126363	0.0063
	106	pontine nuclei	APO	WT	-0.012408	0	0.0132215	0.372503	-0.0423172	0.0175012	0.0056
	107	pontine reticular nucleus caudal	APO	WT	0.016	1	0.00293967	0.000410902	0.00934225	0.0226423	0.0084
	108	pontine reticular nucleus oral	APO	WT	0.016	1	0.00350615	0.00121961	0.00833637	0.0241993	0.0042
	109	posterior thalamic nucleus	APO	WT	0.00699044	0	0.0037582	0.0958058	-0.0015112	0.0154921	0.0058
	110	periolivary nucleus	APO	WT	-0.00304408	0	0.00986963	0.764776	-0.0253707	0.0192826	0.0022
	111	prerubral field	APO	WT	0.00192529	0	0.00660217	0.77719	-0.0130098	0.0168604	0.0009
	112	principal sensory nucleus trigemin	APO	WT	0.006	1	0.00204372	0.0116183	0.00182748	0.0110739	0.0065
	113	precuniform nucleus	APO	WT	0.016	1	0.00334166	0.0011279	0.00813014	0.0232489	0.0009
	114	perirhinal ctx	APO	WT	-0.068	1	0.0203888	0.00871126	-0.114146	-0.0219005	0.0076
	115	prelimbic ctx	APO	WT	0.009	1	0.00331339	0.0279066	0.00117874	0.0161696	0.0064
	116	parietal ctx	APO	WT	0.0115031	0	0.00607059	0.0906244	-0.00222949	0.0252358	0.0062
	117	pedunculopontine tegmental area	APO	WT	0.015	1	0.00473128	0.0131172	0.00387453	0.0252803	0.0015
	118	paraventricular nucleus	APO	WT	0.0360907	0	0.017597	0.0705043	-0.00371645	0.0758978	0.0011
	119	retrochiasmatic nucleus	APO	WT	-0.041	1	0.0182301	0.0491667	-0.0826663	-0.000187422	0.0004
	120	reuniens nucleus	APO	WT	0.00515978	0	0.00406913	0.236607	-0.00404524	0.0143648	0.0016
	121	raphe linear	APO	WT	0.00993164	0	0.00622243	0.14493	-0.00414448	0.0240078	0.001
	122	raphe magnus	APO	WT	0.017	1	0.0038116	0.00163683	0.00827952	0.0255244	0.0011
	123	raphe obscurus nucleus	APO	WT	0.016	1	0.00304464	0.000524056	0.00911277	0.0228877	0.0005
	124	red nucleus	APO	WT	0.018	1	0.00301747	0.000208457	0.0112076	0.0248595	0.0008
	125	retrosplenial caudal ctx	APO	WT	0.0279623	0	0.0203175	0.202012	-0.0179992	0.0739237	0.0158
	126	retrosplenial rostral ctx	APO	WT	0.04	1	0.0178656	0.0496132	8.4881e-05	0.0809143	0.0057
	127	reticular nucleus	APO	WT	0.00462952	0	0.00348381	0.216596	-0.0032514	0.0125104	0.0045
	128	reticular nucleus midbrain	APO	WT	0.005	1	0.00230841	0.045277	0.000140013	0.010584	0.0125
	129	reticulotegmental nucleus	APO	WT	0.02	1	0.00472761	0.00203577	0.00956192	0.0309511	0.0007
	130	primary somatosensory ctx barrel f	APO	WT	0.00474863	0	0.00485849	0.353916	-0.00624203	0.0157393	0.0188
	131	primary somatosensory ctx forelimb	APO	WT	0.00879763	0	0.00482933	0.101827	-0.00212708	0.0197223	0.0107
	132	primary somatosensory ctx hindlimb	APO	WT	0.012469	0	0.0058998	0.0637101	-0.000877246	0.0258153	0.0063
	133	primary somatosensory ctx jaw	APO	WT	0.00487681	0	0.00357356	0.205493	-0.00320715	0.0129608	0.0142
	134	primary somatosensory ctx shoulder	APO	WT	0.00722995	0	0.0043169	0.128296	-0.00253556	0.0169955	0.0018
	135	primary somatosensory ctx trunk	APO	WT	0.012	1	0.00362219	0.00743691	0.00425202	0.0206399	0.0027
	136	primary somatosensory ctx upper li	APO	WT	0.0033562	0	0.00459163	0.48341	-0.00703078	0.0137432	0.0134
	137	secondary somaotsensory ctx	APO	WT	-0.00218614	0	0.00646992	0.743192	-0.0168221	0.0124498	0.0106
	138	suprachiasmatic nucleus	APO	WT	0.0093071	0	0.00870081	0.312611	-0.0103755	0.0289897	0.0002
	139	substantia innominata	APO	WT	-0.00979076	0	0.00980922	0.344299	-0.0319807	0.0123992	0.0004
	140	simple lobule cerebellum	APO	WT	0.0138911	0	0.00934063	0.17114	-0.00723884	0.0350211	0.0111
	141	substantia nigra compacta	APO	WT	-0.0257191	0	0.0169298	0.16304	-0.0640169	0.0125788	0.0012
	142	substantia nigra reticularis	APO	WT	-0.068	1	0.0217027	0.0122796	-0.11685	-0.0186602	0.003
	143	supraoptic nucleus	APO	WT	-0.0360772	0	0.0168413	0.0608038	-0.0741748	0.00202032	0.0005
	144	solitary tract nucleus	APO	WT	0.0184822	0	0.00904048	0.0712582	-0.00196878	0.0389332	0.0025
	145	bed nucleus stria terminalis	APO	WT	0.012	1	0.00367719	0.011602	0.00329131	0.0199281	0.0029
	146	subthalamic nucleus	APO	WT	-0.087	1	0.0199297	0.00186758	-0.131651	-0.0414828	0.0006
	147	superior colliculus	APO	WT	0.0270058	0	0.0131177	0.0696235	-0.00266855	0.0566802	0.0116
	148	sub coeruleus nucleus	APO	WT	0.016	1	0.00255367	0.000145595	0.0102422	0.0217959	0.0029
	149	supramammillary nucleus	APO	WT	-0.076	1	0.0209689	0.00534425	-0.123904	-0.0290339	0.0007
	150	temporal ctx	APO	WT	-0.0094916	0	0.0295646	0.755505	-0.0763714	0.0573882	0.0044
	151	triangular septal nucleus	APO	WT	0.014	1	0.00576879	0.0435717	0.000485129	0.0265849	0.0008
	152	tenia tecta ctx	APO	WT	-0.0016074	0	0.011083	0.887881	-0.026679	0.0234642	0.0034
	153	olfactory tubercles	APO	WT	-0.00839354	0	0.0114431	0.48192	-0.0342796	0.0174925	0.0083
	154	trapezoid body	APO	WT	0.00842175	0	0.00630627	0.214516	-0.00584403	0.0226875	0.0015
	155	Ventricle	APO	WT	0.0127623	0	0.0124156	0.330818	-0.0153238	0.0408484	0.0047
	156	visual 1 ctx	APO	WT	0.0311981	0	0.0144309	0.0588862	-0.00144697	0.0638431	0.0143
	157	visual 2 ctx	APO	WT	0.027	1	0.00695408	0.00345796	0.0115984	0.0430609	0.0155
	158	ventral anterior thalamic nucleus	APO	WT	0.009	1	0.00306206	0.0154061	0.0022034	0.0160571	0.0015
	159	cochlear nucleus	APO	WT	0.00801589	0	0.00674723	0.265228	-0.00724741	0.0232792	0.0029
	160	vestibular nucleus	APO	WT	0.021	1	0.00587011	0.00632581	0.00749415	0.0340524	0.0058
	161	ventrolateral thalamic nucleus	APO	WT	0.0058488	0	0.00375106	0.15337	-0.00263668	0.0143343	0.0032
	162	ventral lateral striatum	APO	WT	0.00538888	0	0.00407834	0.218991	-0.00383697	0.0146147	0.0151
	163	ventromedial thalamic nucleus	APO	WT	0.000109496	0	0.00464294	0.9817	-0.0103936	0.0106126	0.0022
	164	ventral medial nucleus	APO	WT	-0.047	1	0.0134785	0.00660089	-0.0778228	-0.016842	0.0011
	165	ventral medial striatum	APO	WT	0.008	1	0.00310421	0.0366699	0.000587578	0.014632	0.0059
	166	ventral orbital ctx	APO	WT	0.00487695	0	0.00321812	0.163958	-0.00240294	0.0121568	0.004
	167	ventral pallidum	APO	WT	0.00344796	0	0.0035978	0.362921	-0.00469084	0.0115868	0.0051
	168	ventral posteriolateral thalamic n	APO	WT	0.00488245	0	0.0038428	0.23575	-0.00381058	0.0135755	0.0029
	169	ventral posteriolmedial thalamic n	APO	WT	0.00104031	0	0.0038937	0.795354	-0.00776784	0.00984846	0.0037
	170	ventral subiculum	APO	WT	0.031	1	0.00559006	0.000361998	0.018312	0.0436032	0.0078
	171	ventral tegmental area	APO	WT	-0.0210266	0	0.0211566	0.346261	-0.0688861	0.0268329	0.0011
	172	White Matter	APO	WT	0.00187543	0	0.00371048	0.625395	-0.00651827	0.0102691	0.0624
	173	White Matter	APO	WT	-0.011501	0	0.00611824	0.0928368	-0.0253414	0.00233939	0.0083
	174	zona incerta	APO	WT	-0.00583524	0	0.00460077	0.236508	-0.0162429	0.00457242	0.0036
